# Supplementary material for: Sympatric and allopatric niche shift of endemic Gypsophila (Caryophyllaceae) taxa in the Iberian Peninsula
Source: PLoS One. 2018 Nov 7;13(11):e0206043. doi: 10.1371/journal.pone.0206043 (PMC6221283; doi:10.1371/journal.pone.0206043)
Supplement: S1 Table — (CSV) [file pone.0206043.s001.csv]

lon	lat	suit_GM	suit_mid	suit_cur
0.9988547962	42.1189028181	0.31242	0.19954	0.30585
0.7688549535	41.848894413	0.15603	0.24932	0.46672
-3.1812374721	42.4988674949	0.00812	0.33714	0.30867
-3.1012358887	42.4988683583	0.0095	0.32815	0.31039
-1.1211546824	40.2388406506	0.17635	0.30018	0.68546
-3.64944	40.22694	0.00034	0.00551	0.12817
-0.8411762415	41.7488756143	0.05571	0.69751	0.83043
-0.6711713112	41.6688756213	0.07771	0.44273	0.74582
-0.071155429	41.4688774349	0.11359	0.29746	0.60135
-0.9011759754	41.6688732326	0.09587	0.72406	0.84515
-0.6611692676	41.5688735346	0.13711	0.65711	0.83121
-0.9211616466	40.8588555952	0.08574	0.17756	0.52502
-2.0212035693	41.9388674221	0.0018	0.14016	0.26698
-1.8535	42.03944	0.01165	0.39659	0.56861
-1.54594	39.51488	0.01683	0.1418	0.42323
-0.8811222916	38.5988108553	0.00772	0.01742	0.06107
-0.9211616466	40.8588555952	0.08574	0.17756	0.52502
0.7688549535	41.848894413	0.15603	0.24932	0.46672
0.8888574456	41.8488956356	302	0.28338	0.59319
-1.19008	39.78016	0.10984	0.45748	0.72232
-0.83	40.05	0.08	0.42962	0.7439
-1.86	42	0.00678	0.32096	0.50979
0.5288501639	41.8388917393	0.10492	0.17271	0.58301
-0.8411721798	41.5288707956	0.10055	0.55741	0.80999
0.178840546	41.9688910484	0.0958	0.33685	0.6165
0.1688412628	41.9188898292	0.0869	0.33091	0.57959
-0.4311596776	41.2988700418	0.23767	0.46943	0.74619
-0.9411524985	40.3188441369	0.02169	0.1754	0.52788
-0.3111605065	41.478875185	0.17167	0.37313	0.69659
-1.0711488298	39.9588354712	0.04352	0.26365	0.58749
-1.5011849158	41.4988632678	0.03306	0.3489	0.69793
-3.2612390536	42.4988666306	0.00777	0.32499	0.2857
-3.1212360877	42.4888679177	0.01056	0.38014	0.35034
-1.0611517483	40.1388392237	0.00794	0.14359	0.38997
0.8888574456	41.8488956356	302	0.28338	0.59319
0.8888574456	41.8488956356	302	0.28338	0.59319
-0.821173063	41.5988725312	0.11132	0.72588	0.83415
1.2588684029	41.6688953854	0.27109	0.28059	0.45663
0.1288389603	41.9988912045	0.07235	0.32837	0.58409
-1.4611891367	41.7688695786	0.01754	0.3382	0.66025
-0.9011759754	41.6688732326	0.09587	0.72406	0.84515
-0.4411582541	41.208867998	0.20525	0.45415	0.70352
0.93	41.86	0.30397	0.31915	0.4925
-0.59724	40.03965	0.12468	0.48203	0.77017
-1.87154	42.04412	0.01165	0.39659	0.56861
-3.13	42.52	0.0095	0.32815	0.31039
-3.09	42.54	0.01102	0.28154	0.26193
-0.36	41.7	0.07128	0.21857	0.56846
-1.5111817977	41.3188592766	0.01865	0.13143	0.49824
-1.0611564674	40.4088447603	0.12315	0.21332	0.6289
-0.9011743136	41.5788712633	0.10208	0.69771	0.8676
-3.4212386651	42.318860875	0.00229	0.26207	0.30223
-3.1811935875	40.1588176466	0.00043	0.00445	0.11611
-1.88	42.07	0.01165	0.39659	0.56861
-1.89524	42.07137	0.00895	0.3749	0.55102
0.2788416857	42.0188931961	0.06073	0.26699	0.50336
-0.6611692676	41.5688735346	0.13711	0.65711	0.83121
-0.5511637455	41.3888707532	0.19308	0.56311	0.77892
-1.86	42.01	0.00678	0.32096	0.50979
0.94	42.34	0.0963	0.07242	0.09813
-1.18534	39.96027	0.11728	0.35782	0.68892
-1.03333	39.9833	0.01993	0.22847	0.55403
1.3588604969	42.218908747	0.38236	0.1412	0.19373
0.8888558037	41.9388976476	0.20036	0.20513	0.33653
1.0088583024	41.9388988693	0.37124	0.26028	0.45743
-1.9012034483	42.0588713471	0.00895	0.3749	0.55102
-1.0211767388	41.5788700156	0.05129	0.47235	0.76508
-0.59724	40.03965	0.12468	0.48203	0.77017
-1.54594	39.51488	0.01683	0.1418	0.42323
-1.61962	41.96031	0.01396	0.38685	0.61982
-1.87154	42.04412	0.01165	0.39659	0.56861
-1.12	40.2	0.07642	0.26732	0.6731
-0.4911355787	39.8588393552	0.18843	0.13666	0.33563
-0.15	41.49	0.13373	0.30561	0.5629
0.47	41.79	0.11214	0.16987	0.63877
-3.1812357008	42.4088654758	0.00647	0.35028	0.32909
-3.3012241276	41.6888483313	0.00199	0.23122	0.40806
-0.6611692676	41.5688735346	0.13711	0.65711	0.83121
-0.1911578787	41.4688762019	0.1488	0.29689	0.61326
-1.9712027591	41.9488681716	0.00259	0.15891	0.32812
-3.0612386549	42.678872855	0.01047	0.13303	0.08059
-1.88	42.07	0.01165	0.39659	0.56861
-1.3011565072	40.1388367631	0.16652	0.28347	0.73947
0.7688549535	41.848894413	0.15603	0.24932	0.46672
0.8888558037	41.9388976476	0.20036	0.20513	0.33653
-1.1211798668	41.6388702847	0.04057	0.43409	0.73109
-0.3111588704	41.3888732266	0.1548	0.37016	0.64058
1.3288664356	41.8589003248	0.47021	0.22874	0.34551
-1.7511832855	41.1388529189	0.00552	0.0897	0.28534
-1.6311841951	41.3188580231	0.01858	0.22254	0.54488
-0.9011726582	41.4888693021	0.07175	0.39431	0.72868
-1.0211784031	41.6688719836	0.06831	0.61587	0.82527
-0.7811735438	41.6688744798	0.09172	0.65658	0.82732
-1.1811541297	40.1388379943	0.07441	0.25536	0.64797
-1.0611548884	40.3188429066	0.19079	0.26417	0.72562
-1.8535	42.03944	0.01165	0.39659	0.56861
0.49	41.85	0.10492	0.17271	0.58301
1	42.39	0.13404	0.09309	0.09411
-3.3012398436	42.4988661982	0.00712	0.3325	0.29272
-3.1812357008	42.4088654758	0.00647	0.35028	0.32909
-1.85995	42.01699	0.00678	0.32096	0.50979
0.6488510013	41.9288949744	0.07362	0.17941	0.39308
0.8888574456	41.8488956356	302	0.28338	0.59319
1.0088583024	41.9388988693	0.37124	0.26028	0.45743
0.4088476839	41.8388905109	0.0921	0.20871	0.62714
-0.5511637455	41.3888707532	0.19308	0.56311	0.77892
-3.3012416244	42.588868224	0.00957	0.24871	0.21807
-1.0411640514	40.8588543575	0.02435	0.08168	0.34063
-2	41.95	0.00259	0.15891	0.32812
-1.0511578528	40.498846725	0.11851	0.23656	0.59254
-0.9611781165	41.7188737056	0.07227	0.64164	0.80894
-0.3111588704	41.3888732266	0.1548	0.37016	0.64058
-1.6311841951	41.3188580231	0.01858	0.22254	0.54488
-1.0511594435	40.5888485951	0.05546	0.14306	0.52754
-2.5911803994	40.0588218049	6E-05	0.00264	0.03796
-1.18296	40.05032	0.08898	0.26147	0.68674
-1.30013	40.0521	0.17103	0.38497	0.76332
-1.85995	42.01699	0.00678	0.32096	0.50979
-0.83	40.84	0.0717	0.17875	0.5485
0.7688549535	41.848894413	0.15603	0.24932	0.46672
0.8888574456	41.8488956356	302	0.28338	0.59319
0.2688414791	42.0188930933	0.06073	0.26699	0.50336
-1.6311841951	41.3188580231	0.01858	0.22254	0.54488
-0.1911578787	41.4688762019	0.1488	0.29689	0.61326
-1.0611548884	40.3188429066	0.19079	0.26417	0.72562
-1.7411913905	41.588862707	0.00332	0.12723	0.3321
0.58	41.83	0.10001	0.17625	0.51762
-1.8535	42.03944	0.01165	0.39659	0.56861
-1.65	41.9	0.00724	0.28902	0.58092
0.94	42.34	0.0963	0.07242	0.09813
-0.5111710131	41.8288808072	0.0821	0.34817	0.66467
1.498871616	41.7689000323	0.33231	0.24902	0.31258
-1.2611815769	41.5788675144	0.03643	0.37954	0.70456
-0.95668	39.77629	0.13452	0.47339	0.74643
-1.08824	39.23797	0.05802	0.08304	0.25036
0.51	41.88	0.08526	0.22475	0.46096
0.16	41.89	0.11309	0.34903	0.6138
-0.8111594387	40.8588567282	0.0717	0.17875	0.5485
-1.8512014944	42.008870767	0.00678	0.32096	0.50979
-1.0711488298	39.9588354712	0.04352	0.26365	0.58749
-1.8512020646	42.038871432	0.01165	0.39659	0.56861
-2.1012053577	41.9488667959	0.00162	0.16201	0.27452
-1.90748	42.06248	0.00895	0.3749	0.55102
-1.0711488298	39.9588354712	0.04352	0.26365	0.58749
0.05	42.03	0.05689	0.28062	0.52097
0.298841914	42.0288936259	0.05186	0.20688	0.3816
-0.4311613099	41.3888719908	0.22887	0.50053	0.75385
0.7688565919	41.7588924102	0.23155	0.19289	0.63087
-0.6611676179	41.4788715717	0.13145	0.58581	0.76826
-0.3111572406	41.2988712763	0.20871	0.43102	0.64022
-0.9511480027	40.0488385187	0.01074	0.22702	0.50755
-1.8712028465	42.0588716644	0.01165	0.39659	0.56861
-2.1012053577	41.9488667959	0.00162	0.16201	0.27452
-0.48014	40.03716	0.17879	0.3804	0.65531
-1.29789	40.14215	0.16652	0.28347	0.73947
-0.7911671466	41.3088665427	0.15574	0.48049	0.78256
-1.0511578528	40.498846725	0.11851	0.23656	0.59254
-1.63	41.34	0.0227	0.34166	0.65241
1.33	41.86	0.47021	0.22874	0.34551
-1.88	42.07	0.01165	0.39659	0.56861
-1.97684	41.95385	0.00654	0.29162	0.48852
-1.88	42.07	0.01165	0.39659	0.56861
-1.07337	39.77828	0.17249	0.4834	0.75936
-1.0211774777	41.6188708893	0.05129	0.47235	0.76508
-0.3111588704	41.3888732266	0.1548	0.37016	0.64058
-0.5411668307	41.5688747765	0.13536	0.48934	0.71236
-1.3811825091	41.4988645219	0.04398	0.4671	0.78374
-0.9011726582	41.4888693021	0.07175	0.39431	0.72868
-0.6611676179	41.4788715717	0.13145	0.58581	0.76826
-1.0611548884	40.3188429066	0.19079	0.26417	0.72562
0.7688549535	41.848894413	0.15603	0.24932	0.46672
-0.9411524985	40.3188441369	0.02169	0.1754	0.52788
-1.87	42.07	0.01165	0.39659	0.56861
0.7688549535	41.848894413	0.15603	0.24932	0.46672
0.1788416532	41.9088897091	0.11309	0.34903	0.6138
0.7688514741	42.0388986676	86	0.12275	0.19522
-0.6411772037	42.0188836786	0.04026	0.44064	0.69093
-1.1411791599	41.5788687659	0.02931	0.35641	0.72949
-0.4311613099	41.3888719908	0.22887	0.50053	0.75385
0.5	41.85	0.10492	0.17271	0.58301
0.05	42.02	0.05689	0.28062	0.52097
-0.88	40.05	0.09338	0.40893	0.73128
-0.48014	40.03716	0.17879	0.3804	0.65531
1.1188523177	42.3889101802	0.19207	0.09913	0.12472
-0.9211632589	40.9488574993	0.03828	0.11983	0.45949
-0.9011759754	41.6688732326	0.09587	0.72406	0.84515
0.75	41.83	0.15603	0.24932	0.46672
-1.87154	42.04412	0.01165	0.39659	0.56861
-1.1811556991	40.2288398304	0.22827	0.29939	0.78518
0.8888558037	41.9388976476	0.20036	0.20513	0.33653
-0.8111594387	40.8588567282	0.0717	0.17875	0.5485
-2	41.95	0.00259	0.15891	0.32812
-1.88	42.07	0.01165	0.39659	0.56861
-2.5911803994	40.0588218049	6E-05	0.00264	0.03796
-1.1811541297	40.1388379943	0.07441	0.25536	0.64797
-0.3811838017	42.6489006505	0.01559	0.08402	0.10305
-3.0612386549	42.678872855	0.01047	0.13303	0.08059
-0.3111588704	41.3888732266	0.1548	0.37016	0.64058
0.7488549032	41.8288937633	0.15603	0.24932	0.46672
1.0188634092	41.6688929553	0.29154	0.39421	0.60226
-0.7911671466	41.3088665427	0.15574	0.48049	0.78256
-1.0211784031	41.6688719836	0.06831	0.61587	0.82527
-1.0611517483	40.1388392237	0.00794	0.14359	0.38997
-1.0611548884	40.3188429066	0.19079	0.26417	0.72562
-2.02	41.97	0.00392	0.25464	0.38977
-0.48014	40.03716	0.17879	0.3804	0.65531
-1.0611548884	40.3188429066	0.19079	0.26417	0.72562
-3.1812357008	42.4088654758	0.00647	0.35028	0.32909
0.5	41.85	0.10492	0.17271	0.58301
-1.15	39.19	0.03382	0.10949	0.34623
-1.1811541297	40.1388379943	0.07441	0.25536	0.64797
-1.0611533154	40.2288410611	0.08647	0.24653	0.61056
0.5288501639	41.8388917393	0.10492	0.17271	0.58301
0.5288501639	41.8388917393	0.10492	0.17271	0.58301
0.8888558037	41.9388976476	0.20036	0.20513	0.33653
-0.7611731381	41.6688746875	0.07686	0.58236	0.81109
0.1588414255	41.8988892805	0.11309	0.34903	0.6138
1.1688625495	41.8888993749	0.48805	0.31313	0.50213
1.4788597041	42.3989140746	0.20586	0.14543	0.14872
0.2988437596	41.9288913884	0.06778	0.27067	0.53977
-0.9011726582	41.4888693021	0.07175	0.39431	0.72868
-1.0511594435	40.5888485951	0.05546	0.14306	0.52754
-0.2011499791	41.0188663869	0.17241	0.32122	0.57548
-3.3012416244	42.588868224	0.00957	0.24871	0.21807
1.4788597041	42.3989140746	0.20586	0.14543	0.14872
-3.3012416244	42.588868224	0.00957	0.24871	0.21807
-3.0612386549	42.678872855	0.01047	0.13303	0.08059
-1.87	42.06	0.01165	0.39659	0.56861
-1.94	42.09	0.00602	0.29306	0.4024
-3.3012416244	42.588868224	0.00957	0.24871	0.21807
0.8888558037	41.9388976476	0.20036	0.20513	0.33653
-0.3111588704	41.3888732266	0.1548	0.37016	0.64058
-1.0211750808	41.4888680557	0.06855	0.47179	0.79131
-0.4211660407	41.65887799	0.07213	0.31581	0.62215
-1.99	41.96	0.00654	0.29162	0.48852
-1.0511594435	40.5888485951	0.05546	0.14306	0.52754
-0.8911791153	41.8488772998	0.04184	0.52173	0.74045
-1.2511864023	41.8488735398	0.03723	0.43902	0.70319
-0.2111485795	40.9288643667	0.20001	0.28076	0.56024
-1.88	42.07	0.01165	0.39659	0.56861
0.75	42.04	86	0.12275	0.19522
-1.09	40.38	0.12315	0.21332	0.6289
0.5288501639	41.8388917393	0.10492	0.17271	0.58301
-0.151157426	41.4888770496	0.13373	0.30561	0.5629
-1.1811541297	40.1388379943	0.07441	0.25536	0.64797
-0.9211632589	40.9488574993	0.03828	0.11983	0.45949
-1.9712027591	41.9488681716	0.00259	0.15891	0.32812
0.8888574456	41.8488956356	302	0.28338	0.59319
0.8888574456	41.8488956356	302	0.28338	0.59319
0.9388583031	41.8588963676	0.30397	0.31915	0.4925
-0.9111712109	41.3988672454	0.07032	0.36085	0.69038
-1.0811783194	41.5988698275	0.04764	0.46648	0.76456
-1.1811556991	40.2288398304	0.22827	0.29939	0.78518
-0.5511621106	41.2988688054	0.18835	0.48483	0.72721
-1.8512020646	42.038871432	0.01165	0.39659	0.56861
-1.9912031592	41.9488679601	0.00259	0.15891	0.32812
-1.88	42.07	0.01165	0.39659	0.56861
-1.90748	42.06248	0.00895	0.3749	0.55102
-1.19944	39.41994	0.07228	0.24363	0.49864
-1.07337	39.77828	0.17249	0.4834	0.75936
1	42.39	0.13404	0.09309	0.09411
-0.4411582541	41.208867998	0.20525	0.45415	0.70352
1.7288731951	41.9489063826	0.42284	0.19042	0.24737
-0.5611558348	40.9388609929	0.15859	0.34638	0.67317
-0.2	41.54	0.09964	0.26136	0.57583
-1.61962	41.96031	0.01396	0.38685	0.61982
0.8888558037	41.9388976476	0.20036	0.20513	0.33653
-0.5411668307	41.5688747765	0.13536	0.48934	0.71236
0.2988503391	41.5688834162	0.09918	0.23467	0.56046
-1.6311841951	41.3188580231	0.01858	0.22254	0.54488
-0.9011726582	41.4888693021	0.07175	0.39431	0.72868
-1.0511578528	40.498846725	0.11851	0.23656	0.59254
-2.16	37.09	0.00723	0.08255	0.14889
-2	41.95	0.00259	0.15891	0.32812
1.368867272	41.8589007295	0.45399	0.2213	0.34353
-2	41.95	0.00259	0.15891	0.32812
-1.07337	39.77828	0.17249	0.4834	0.75936
-1.19711	39.50999	0.05682	0.32789	0.5765
-0.6	40.04	0.12468	0.48203	0.77017
-3.1812357008	42.4088654758	0.00647	0.35028	0.32909
-3.1812374721	42.4988674949	0.00812	0.33714	0.30867
-1.0611564674	40.4088447603	0.12315	0.21332	0.6289
0.5288501639	41.8388917393	0.10492	0.17271	0.58301
0.7688549535	41.848894413	0.15603	0.24932	0.46672
0.8888574456	41.8488956356	302	0.28338	0.59319
0.8888558037	41.9388976476	0.20036	0.20513	0.33653
0.1988409584	41.9688912541	0.09028	0.28324	0.54182
-0.5511621106	41.2988688054	0.18835	0.48483	0.72721
-0.1411574037	41.4988773708	0.10985	0.33057	0.62217
-1.0911369841	39.2388209947	0.05802	0.08304	0.25036
0.7688516579	42.0288984428	0.10846	0.1671	0.2444
-1.66	41.9	0.00724	0.28902	0.58092
0.49	41.85	0.10492	0.17271	0.58301
0.12	42	0.07235	0.32837	0.58409
-1.60736	41.96917	0.01396	0.38685	0.61982
0.5288501639	41.8388917393	0.10492	0.17271	0.58301
0.1688410783	41.9288900522	0.0869	0.33091	0.57959
0.5888515882	41.8288921301	0.10001	0.17625	0.51762
0.8088502801	42.1489015563	0.10766	0.1212	0.19559
-1.8611887786	41.3188556154	0.01313	0.27508	0.59754
-0.3111605065	41.478875185	0.17167	0.37313	0.69659
-0.1911578787	41.4688762019	0.1488	0.29689	0.61326
-1.0611517483	40.1388392237	0.00794	0.14359	0.38997
-1.8512020646	42.038871432	0.01165	0.39659	0.56861
-2.7111829045	40.0688207551	8E-05	0.00256	0.05185
-0.9011759754	41.6688732326	0.09587	0.72406	0.84515
-3.2412370824	42.4188650522	0.00787	0.40089	376
-1.99	41.95	0.00259	0.15891	0.32812
1.16	41.88	0.48805	0.31313	0.50213
-1.85	42.04	0.01165	0.39659	0.56861
0.7688549535	41.848894413	0.15603	0.24932	0.46672
0.8888574456	41.8488956356	302	0.28338	0.59319
-1.6911789979	40.9688499392	0.00665	0.07052	0.25087
-1.8712024658	42.0388712206	0.01165	0.39659	0.56861
-0.4811384609	40.0388431014	0.17879	0.3804	0.65531
-1.0911369841	39.2388209947	0.05802	0.08304	0.25036
0.1588393937	42.0088917373	0.09501	0.34322	0.56328
-1.2611815769	41.5788675144	0.03643	0.37954	0.70456
-0.7711766782	41.8488785493	0.06928	0.61185	0.81601
-1.0511594435	40.5888485951	0.05546	0.14306	0.52754
